# Supplementary material for: Development of Sodium Alginate Bioplastic Reinforced with Dried Orange Juice By-Product for Use in Packaging
Source: Polymers (Basel). 2024 Nov 30;16(23):3382. doi: 10.3390/polym16233382 (PMC11644364; doi:10.3390/polym16233382)
Supplement: Supplementary file 1 [file polymers-16-03382-s001.zip]

Archive with 1 entries (1 files):
- polymers-3272672-supplementary.pdf
